# Supplementary material for: MicroRNAs and Cellular Senescence in Melanoma: An Underexplored Link to Tumor Progression—A Systematic Review with Bioinformatics Analyses
Source: Int J Mol Sci. 2026 Jul 21;27(14):6462. doi: 10.3390/ijms27146462 (PMC13410509; doi:10.3390/ijms27146462)
Supplement: Supplementary file 1 [file ijms-27-06462-s001.zip]

Archive with 2 entries (2 files):
- Table S1 - Supplementary Material.xlsx - Planilha1.pdf
- Table S2 - Supplementary Material.xlsx - Planilha1.pdf
